# Supplementary material for: Alternative Wnt-signaling axis leads to a break of oncogene-induced senescence
Source: Cell Death Dis. 2024 Feb 22;15(2):166. doi: 10.1038/s41419-024-06550-8 (PMC10883971; doi:10.1038/s41419-024-06550-8)
Supplement: Supplementary file 4 — SupplTable 1, 2 [file 41419_2024_6550_MOESM4_ESM.xlsx]

## Sheet: SupplTable1
Differential expressed genes Sbcl2 versus NHEM-BRAFm with Lef1/TEAD motifs around TSS											RNA-Seq CountData
Gene Name	Chr	Start	End	Strand	Detailed Annotation	Entrez ID	Nearest Unigene	Nearest Refseq	Nearest Ensembl	Gene Description	Lonza_P6_BRAF_siCtrl	Lonza_P7_BRAF_siCtrl	Lonza_P8_BRAF_siCtrl	Sbcl2_rep1	Sbcl2_rep2
FAM81A	chr15	59436186	59440186	+	promoter-TSS (NM_152450)	145773	Hs.531168	NM_152450	ENSG00000157470	family with sequence similarity 81 member A	19.9374	13.9781	18.972	222.002	214.216
TAS2R30	chr12	11132244	11136244	-	promoter-TSS (NM_001097643)	259293	Hs.679464	NM_001097643	ENSG00000256188	taste 2 receptor member 30	5.69641	4.99218	7.58879	11.1001	25.6128
FER	chr5	108745897	108749897	+	promoter-TSS (NM_005246)	2241	Hs.107418	NM_005246	ENSG00000151422	FER tyrosine kinase	1808.61	1725.3	1559.5	736.306	810.296
CLSTN3	chr12	7128371	7132371	+	promoter-TSS (NM_001329454)	9746	Hs.535378	NM_014718	ENSG00000139182	calsyntenin 3	89.2438	91.8561	116.678	198.568	339.952
PHF21A	chr11	46118985	46122985	-	promoter-TSS (NM_001352032)	51317	Hs.502458	NM_016621	ENSG00000135365	PHD finger protein 21A	452.865	409.359	424.972	133.201	101.287
GALNT12	chr9	98805670	98809670	+	promoter-TSS (NM_024642)	79695	Hs.47099	NM_024642	ENSG00000119514	polypeptide N-acetylgalactosaminyltransferase 12	73.1039	101.84	79.6823	16.0335	32.5981
CKAP4	chr12	106246020	106250020	-	promoter-TSS (NM_006825)	10970	Hs.74368	NM_006825	ENSG00000136026	cytoskeleton associated protein 4	2454.2	2387.26	2372.44	553.771	725.308
PTPN12	chr7	77535295	77539295	+	promoter-TSS (NM_002835)	5782	Hs.61812	NM_002835	ENSG00000127947	protein tyrosine phosphatase non-receptor type 12	2006.09	1975.91	1886.76	863.341	684.56
NELFE	chr6_GL000254v2_alt	3299007	3303007	-	promoter-TSS (NM_006929)	7936	Hs.423935	NM_002904	ENSG00000204356	negative elongation factor complex member E	222.16	243.618	278.888	1171.68	918.568
COL4A1	chr13	110305157	110309157	-	promoter-TSS (NM_001303110)	1282	Hs.17441	NM_001845	ENSG00000187498	collagen type IV alpha 1 chain	2001.34	2313.38	2126.76	207.202	288.726
PPFIBP2	chr11	7511999	7515999	+	promoter-TSS (NM_003621)	8495	Hs.655714	NM_003621	ENSG00000166387	PPFIA binding protein 2	161.398	162.745	217.229	17.2668	31.4339
RNF128	chrX	106691838	106695838	+	promoter-TSS (NM_024539)	79589	Hs.496542	NM_024539	ENSG00000133135	ring finger protein 128	3403.61	3716.18	2819.23	82.634	128.064
MSRB3	chr12	65276683	65280683	+	promoter-TSS (NM_198080)	253827	Hs.339024	NM_198080	ENSG00000174099	methionine sulfoxide reductase B3	861.108	872.633	916.346	234.335	293.383
C7	chr5	40907497	40911497	+	promoter-TSS (NM_000587)	730	Hs.78065	NM_000587	ENSG00000112936	complement C7	0	0.998436	0	3.70003	6.98531
WDR19	chr4	39180529	39184529	+	promoter-TSS (NM_001317924)	57728	Hs.438482	NM_025132	ENSG00000157796	WD repeat domain 19	1352.9	1218.09	1208.51	252.836	270.099
CST2	chr20	23824729	23828729	-	promoter-TSS (NM_001322)	1470	Hs.669305	NM_001322	ENSG00000170369	cystatin SA	0	0	0	41.9337	55.8825
RFX1	chr19	14004320	14008320	-	promoter-TSS (NM_002918)	5989	Hs.655215	NM_002918	ENSG00000132005	regulatory factor X1	8.54462	4.99218	17.0748	32.0669	29.1054
ANGPT1	chr8	107495918	107499918	-	promoter-TSS (NM_001146)	284	Hs.369675	NM_001146	ENSG00000154188	angiopoietin 1	115.827	190.701	186.874	356.436	344.608
EGF	chr4	109910883	109914883	+	promoter-TSS (NM_001178130)	1950	Hs.419815	NM_001963	ENSG00000138798	epidermal growth factor	3.79761	5.99062	9.48598	99.9009	125.736
NUP210	chr3	13418322	13422322	-	promoter-TSS (NM_024923)	23225	Hs.475525	NM_024923	ENSG00000132182	nucleoporin 210	0	0	0	955.842	1145.59
RPS15A	chr16	18788334	18792334	-	promoter-TSS (NM_001019)	6210	Hs.370504	NM_001019	ENSG00000134419	ribosomal protein S15a	1910.2	2442.18	1943.68	36523	19358.6
NDUFS5	chr1	39024350	39028350	+	promoter-TSS (NM_004552)	4725	Hs.632385	NM_004552	ENSG00000168653	NADH:ubiquinone oxidoreductase subunit S5	1029.15	1197.13	1008.36	6000.22	5645.29
AGO4	chr1	35806016	35810016	+	promoter-TSS (NM_017629)	192670	Hs.744858	NM_017629	ENSG00000134698	argonaute RISC component 4	713.95	753.819	624.178	334.236	353.922
ESPNL	chr2	238098340	238102340	+	promoter-TSS (NM_194312)	339768	Hs.127724	NM_194312	ENSG00000144488	espin like	0	0	0	2.46669	10.478
CACYBP	chr1	174997947	175001947	+	promoter-TSS (NM_014412)	27101	Hs.508524	NM_014412	ENSG00000116161	calcyclin binding protein	1793.42	1762.24	1461.79	9848.25	6780.4
SPRY1	chr4	123397540	123401540	+	promoter-TSS (NM_005841)	10252	Hs.744854	NM_005841	ENSG00000164056	sprouty RTK signaling antagonist 1	240.199	306.52	185.925	1206.21	1398.23
H3F3AP4	chr1	226060727	226064727	+	promoter-TSS (NR_002315)	440926	Hs.533624	NR_002315		H3 histone, family 3A, pseudogene 4	75.9522	81.8718	63.5561	341.636	305.025
SLC5A3	chr21	34071578	34075578	+	promoter-TSS (NM_032476)	6526	Hs.302742	NM_006933	ENSG00000198743	solute carrier family 5 member 3	12719.1	8313.98	11905.9	920.075	1061.77
FARSA	chr19	12931711	12935711	-	promoter-TSS (NM_004461)	2193	Hs.23111	NM_004461	ENSG00000179115	phenylalanyl-tRNA synthetase subunit alpha	97.7884	132.792	137.547	910.208	908.09
PINK1-AS	chr19	12931711	12935711	-	promoter-TSS (NR_046507)	100861548	Hs.710259	NR_046507	ENSG00000117242	PINK1 antisense RNA	78.8004	61.903	51.2243	8.63341	9.31374
RSU1	chr10	16815424	16819424	-	promoter-TSS (NM_012425)	6251	Hs.524161	NM_012425	ENSG00000148484	Ras suppressor protein 1	1388.03	1430.76	1245.51	624.072	636.827
CHORDC1	chr11	90221049	90225049	-	promoter-TSS (NM_012124)	26973	Hs.22857	NM_012124	ENSG00000110172	cysteine and histidine rich domain containing 1	834.524	657.97	720.935	2004.18	1747.49
ABHD5	chr3	43688938	43692938	+	promoter-TSS (NM_001355186)	51099	Hs.19385	NM_016006	ENSG00000011198	abhydrolase domain containing 5	719.647	649.982	548.29	350.27	257.292
CCDC152	chr5	42754818	42758818	+	promoter-TSS (NM_001134848)	100129792	Hs.745017	NM_001134848	ENSG00000198865	coiled-coil domain containing 152	34.1785	37.9406	31.3037	11.1001	13.9706
SERINC3	chr20	44520070	44524070	-	promoter-TSS (NM_198941)	10955	Hs.272168	NM_006811	ENSG00000132824	serine incorporator 3	6706.58	6084.47	5591.04	1060.68	1229.41
HIST3H2BB	chr1	228456107	228460107	+	promoter-TSS (NM_033445)	128312	Hs.376691	NM_175055	ENSG00000196890	histone cluster 3 H2B family member b	33.2291	27.9562	24.6636	760.973	946.509
MTOR	chr1	11260551	11264551	-	promoter-TSS (NM_004958)	2475	Hs.338207	NM_004958	ENSG00000198793	mechanistic target of rapamycin kinase	1314.92	1290.98	1415.31	509.371	604.229
MANF	chr3	51383291	51387291	+	promoter-TSS (NM_006010)	7873	Hs.436446	NM_006010	ENSG00000145050	mesencephalic astrocyte derived neurotrophic factor	2794.09	2779.65	2676.94	905.274	809.131
IL20RB	chr3	136955983	136959983	+	promoter-TSS (NM_144717)	53833	Hs.61232	NM_144717	ENSG00000174564	interleukin 20 receptor subunit beta	197.476	151.762	157.467	23.4335	40.7476
ZNF280A	chr22_KI270875v1_alt	153927	157927	-	promoter-TSS (NM_080740).2	129025	Hs.178665	NM_080740	ENSG00000169548	zinc finger protein 280A	0.949402	0	0.948598	34.5336	45.4045
IDH1	chr2	208253143	208257143	-	promoter-TSS (NM_001282387)	3417	Hs.593422	NM_005896	ENSG00000138413	isocitrate dehydrogenase (NADP(+)) 1, cytosolic	3203.28	3581.39	3008.95	1272.81	1210.79
HIST1H2AB	chr6	26031568	26035568	-	promoter-TSS (NM_003513)	8335	Hs.248174	NM_003513	ENSG00000278463	histone cluster 1 H2A family member b	12.3422	8.98593	16.1262	1446.71	1480.88
CDC26	chr9	113273572	113277572	-	promoter-TSS (NM_139286)	246184	Hs.727648	NM_139286	ENSG00000176386	cell division cycle 26	194.627	186.708	220.075	715.339	665.933
DHRS7B	chr17	21124928	21128928	+	promoter-TSS (NM_015510)	25979	Hs.386989	NM_015510	ENSG00000109016	dehydrogenase/reductase 7B	150.955	189.703	161.262	350.27	341.116
VLDLR	chr9	2619787	2623787	+	promoter-TSS (NM_001322226)	7436	Hs.370422	NM_003383	ENSG00000147852	very low density lipoprotein receptor	976.935	842.68	891.682	17.2668	15.1348
RPS14	chr16	84185057	84189057	-	promoter-TSS (NM_001243159)	9013	Hs.153022	NM_005679	ENSG00000103168	TATA-box binding protein associated factor, RNA polymerase I subunit C	54.1159	47.9249	70.1963	168.968	149.02
PROB1	chr5	139393104	139397104	-	promoter-TSS (NM_001161546)	389333	Hs.729482	NM_001161546	ENSG00000228672	proline rich basic protein 1	16.1398	15.975	24.6636	3.70003	4.65687
GPATCH4	chr1	156599487	156603487	-	promoter-TSS (NM_015590)	54865	Hs.193832	NM_015590	ENSG00000160818	G-patch domain containing 4	255.389	296.536	235.252	1064.38	1224.76
LSM3	chr3	14176817	14180817	+	promoter-TSS (NR_148950)	27258	Hs.111632	NM_014463	ENSG00000170860	LSM3 homolog, U6 small nuclear RNA and mRNA degradation associated	345.582	447.299	352.879	3347.3	2267.9
CXCL10	chr4	76021497	76025497	-	promoter-TSS (NM_001565)	3627	Hs.632586	NM_001565	ENSG00000169245	C-X-C motif chemokine ligand 10	15.1904	44.9296	20.8692	1.23334	0
ICK	chr6	53059824	53063824	-	promoter-TSS (NM_016513)	22858	Hs.417022	NM_014920	ENSG00000112144	intestinal cell kinase	1043.39	1086.3	923.935	140.601	159.498
BNC2	chr9	16868670	16872670	-	promoter-TSS (NM_001317940)	54796	Hs.656581	NM_017637	ENSG00000173068	basonuclin 2	722.495	763.804	717.14	59.2005	80.331
MEIS1	chr2	66433125	66437125	+	promoter-TSS (NM_002398)	4211	Hs.526754	NM_002398	ENSG00000143995	Meis homeobox 1	444.32	438.314	434.458	122.101	156.005
HMGCR	chr5	75335220	75339220	+	promoter-TSS (NM_000859)	3156	Hs.628096	NM_000859	ENSG00000113161	3-hydroxy-3-methylglutaryl-CoA reductase	2766.56	2905.45	2653.23	1032.31	1353.99
ITGA1	chr5	52785916	52789916	+	promoter-TSS (NM_181501)	3672	Hs.644352	NM_181501	ENSG00000213949	integrin subunit alpha 1	934.212	944.521	898.323	357.67	498.285
IGFBP7	chr4	57108385	57112385	-	promoter-TSS (NM_001253835)	3490	Hs.479808	NM_001553	ENSG00000163453	insulin like growth factor binding protein 7	2647.88	3197.99	2916.94	14.8001	5.82109
LPIN2	chr18	3009947	3013947	-	promoter-TSS (NM_014646)	9663	Hs.132342	NM_014646	ENSG00000101577	lipin 2	885.792	710.887	796.823	135.668	171.14
GEMIN6	chr2	38776210	38780210	+	promoter-TSS (NM_024775)	79833	Hs.143818	NM_024775	ENSG00000152147	gem nuclear organelle associated protein 6	221.211	256.598	225.766	2645.52	1797.55
FMO3	chr1	171088905	171092905	+	promoter-TSS (NM_001319173)	2328	Hs.445350	NM_006894	ENSG00000007933	flavin containing dimethylaniline monoxygenase 3	7.59522	10.9828	2.84579	0	0
GABRA3	chrX	152449315	152453315	-	promoter-TSS (NM_000808)	2556	Hs.123024	NM_000808	ENSG00000011677	gamma-aminobutyric acid type A receptor alpha3 subunit	0	0	0	91.2675	82.6595
HIST1H3E	chr6	26223155	26227155	+	promoter-TSS (NM_003532)	8353	Hs.443021	NM_003532	ENSG00000274750	histone cluster 1 H3 family member e	101.586	98.8452	108.14	423.037	441.239
OS9	chr12	57692132	57696132	+	promoter-TSS (NM_006812)	10956	Hs.527861	NM_006812	ENSG00000135506	OS9 endoplasmic reticulum lectin	2184.57	2597.93	2731.01	828.807	1047.8
SMIM2-AS1	chr13	44140328	44144328	+	promoter-TSS (NR_104064)	101929212	Hs.534877	NR_104064	ENSG00000227258	SMIM2 antisense RNA 1	18.988	22.964	15.1776	4.93338	3.49265
PCDHGB3	chr5	141368242	141372242	+	promoter-TSS (NM_032097)	56102	Hs.368160	NM_018924	ENSG00000262209	protocadherin gamma subfamily B, 3	34.1785	13.9781	28.4579	1.23334	2.32844
KCNT2	chr1	196606440	196610440	-	promoter-TSS (NM_198503)	343450	Hs.657046	NM_198503	ENSG00000162687	potassium sodium-activated channel subfamily T member 2	100.637	106.833	115.729	2.46669	0
LINC00113	chr21	27720379	27724379	+	promoter-TSS (NR_024357)	54088	Hs.570434	NR_024357	ENSG00000225298	long intergenic non-protein coding RNA 113	10.4434	4.99218	11.3832	0	1.16422
ARHGAP11B	chr15_KQ031389v1_alt	1900414	1904414	-	promoter-TSS (NR_148423)	89839	Hs.659621	NM_001039841	ENSG00000284906	Rho GTPase activating protein 11B	55.0653	57.9093	48.3785	331.77	323.653
ZFYVE1	chr14	73025106	73029106	-	promoter-TSS (NM_001281734)	53349	Hs.335106	NM_021260	ENSG00000165861	zinc finger FYVE-type containing 1	417.737	394.382	417.383	109.768	137.378
RSPO3	chr6	127116671	127120671	+	promoter-TSS (NM_032784)	84870	Hs.135254	NM_032784	ENSG00000146374	R-spondin 3	43.6725	43.9312	43.6355	1.23334	2.32844
B3GNT7	chr2	231393710	231397710	+	promoter-TSS (NM_145236)	93010	Hs.299329	NM_145236	ENSG00000156966	UDP-GlcNAc:betaGal beta-1,3-N-acetylglucosaminyltransferase 7	13.2916	26.9578	23.715	3.70003	1.16422
HAUS6	chr9	19100904	19104904	-	promoter-TSS (NM_017645)	54801	Hs.533468	NM_017645	ENSG00000147874	HAUS augmin like complex subunit 6	1262.7	1201.12	916.346	2406.25	2400.62
TXLNA	chr1	32177675	32181675	+	promoter-TSS (NM_175852)	200081	Hs.17987	NM_175852	ENSG00000084652	taxilin alpha	1842.79	1998.87	2053.72	619.139	721.815
C19orf18	chr19	57972534	57976534	-	promoter-TSS (NM_152474)	147685	Hs.134209	NM_152474	ENSG00000177025	chromosome 19 open reading frame 18	13.2916	8.98593	7.58879	2.46669	0
HEATR1	chr1	236602516	236606516	-	promoter-TSS (NM_018072)	55127	Hs.708114	NM_018072	ENSG00000119285	HEAT repeat containing 1	1872.22	1729.29	1615.46	5276.25	6222.74
NOL9	chr1	6552513	6556513	-	promoter-TSS (NM_138697)	79707	Hs.59425	NM_024654	ENSG00000162408	nucleolar protein 9	828.828	805.738	792.08	378.637	381.863
C6orf47	chr6_GL000256v2_alt	2958055	2962055	-	promoter-TSS (NM_021184)	57827	Hs.247323	NM_021184	ENSG00000204439	chromosome 6 open reading frame 47	222.16	255.6	265.608	99.9009	138.542
KLHL41	chr2	169507702	169511702	+	promoter-TSS (NM_006063)	10324	Hs.50550	NM_006063	ENSG00000239474	kelch like family member 41	10.4434	13.9781	15.1776	6.16672	3.49265
GCSH	chr16	81094375	81098375	-	promoter-TSS (NR_033249)	2653	Hs.546256	NM_004483	ENSG00000140905	glycine cleavage system protein H	20.8868	31.95	17.0748	180.068	136.213
SNX1	chr15	64093982	64097982	+	promoter-TSS (NM_148955)	6642	Hs.188634	NM_003099	ENSG00000028528	sorting nexin 1	1078.52	1014.41	1054.84	441.537	529.719
IRS4	chrX	108734377	108738377	-	promoter-TSS (NM_003604)	8471	Hs.407141	NM_003604	ENSG00000133124	insulin receptor substrate 4	20.8868	25.9593	16.1262	1.23334	2.32844
NAIF1	chr9	128065320	128069320	-	promoter-TSS (NM_197956)	203245	Hs.373606	NM_197956	ENSG00000171169	nuclear apoptosis inducing factor 1	61.7111	61.903	75.8879	167.735	162.99
KIF24	chr9	34327268	34331268	-	promoter-TSS (NM_001244390)	347240	Hs.710246	NM_194313	ENSG00000186638	kinesin family member 24	28.4821	39.9375	32.2523	234.335	220.037
WWTR1-AS1	chr3	149656210	149660210	+	promoter-TSS (NM_015472)	100128025	Hs.594912	NR_040250	ENSG00000241313	WWTR1 antisense RNA 1	0.949402	2.99531	1.8972	19.7335	22.1201
RPS14	chr5	150447739	150451739	-	promoter-TSS (NM_001025070)	6208	Hs.744846	NM_005617	ENSG00000164587	ribosomal protein S14	1685.19	2000.87	2125.81	5720.25	3453.07
TAB3	chrX	30887254	30891254	-	promoter-TSS (NM_152787)	257397	Hs.188256	NM_152787	ENSG00000157625	TGF-beta activated kinase 1 (MAP3K7) binding protein 3	1249.41	1254.04	1050.1	358.903	343.444
DBIL5P	chr17	750333	754333	+	promoter-TSS (NR_024120)	100131454	Hs.662289	NR_024120	ENSG00000231784	diazepam binding inhibitor-like 5, pseudogene	5.69641	1.99687	4.74299	18.5002	13.9706
ZNF8	chr19	58276955	58280955	+	promoter-TSS (NR_144447)	7554	Hs.590941	NM_021089	ENSG00000278129	zinc finger protein 8	387.356	361.434	364.262	99.9009	129.228
SH2D1B	chr1	162410136	162414136	-	promoter-TSS (NM_053282)	117157	Hs.350581	NM_053282	ENSG00000198574	SH2 domain containing 1B	19.9374	13.9781	13.2804	1.23334	1.16422
ARHGEF1	chr19	41881184	41885184	+	promoter-TSS (NM_004706)	9138	Hs.631550	NM_004706	ENSG00000076928	Rho guanine nucleotide exchange factor 1	69.3063	87.8624	157.467	474.837	448.224
RPS28	chr19	8319496	8323496	+	promoter-TSS (NR_135539)	6234	Hs.153177	NM_001031	ENSG00000233927	ribosomal protein S28	58.8629	56.9109	83.4766	1438.08	1161.89
PMEL	chr12	55964712	55968712	-	promoter-TSS (NM_001798)	6490	Hs.95972	NM_006928	ENSG00000185664	premelanosome protein	11240	14964.6	15428	25.9002	30.2697
EDEM1	chr3	5185707	5189707	+	promoter-TSS (NM_014674)	9695	Hs.224616	NM_014674	ENSG00000134109	ER degradation enhancing alpha-mannosidase like protein 1	4364.4	3665.26	3907.28	421.804	605.393
RAB22A	chr20	58307715	58311715	+	promoter-TSS (NM_020673)	57403	Hs.529044	NM_020673	ENSG00000124209	RAB22A, member RAS oncogene family	2431.42	2320.37	2160.91	561.171	580.945
ROBO1	chr3	79765998	79769998	-	promoter-TSS (NM_002941)	6091	Hs.744218	NM_002941	ENSG00000169855	roundabout guidance receptor 1	2297.55	2239.49	2197.9	588.305	743.935
LINC02262	chr4	117358639	117362639	-	promoter-TSS (NR_147151)	105377389	Hs.129401	NR_147151	ENSG00000224932	long intergenic non-protein coding RNA 2262	0.949402	0.998436	0	16.0335	12.8064

## Sheet: SupplTable2
Gene Symbol	NHEM_P5_Mock	NHEM_P7_Mock	NHEM_P8_Mock	NHEM_P5_BRAF	NHEM_P7_BRAF	NHEM_P8_BRAF
WNT1	72.62	78.5781	78.265	74.6768	82.2912	65.9754
WNT2	15.2221	17.3991	16.4026	13.2975	16.2317	14.756
WNT2B	32.6514	33.8862	36.4114	37.7519	37.8799	35.8202
WNT3	89.6529	52.4049	74.2983	56.772	72.592	91.8571
WNT3A	37.297	41.8009	42.8069	30.8324	38.0604	41.2527
WNT4	92.5654	73.1773	86.8253	97.0166	78.3738	76.5634
WNT5A	702.871	704.78	683.602	653.079	699.435	670.192
WNT5B	55.2256	58.3862	57.9666	50.126	58.879	47.6633
WNT6	25.3458	34.6611	21.5884	31.9896	45.2974	35.6532
WNT7A	41.4186	50.6198	46.1903	45.8576	52.3257	44.0484
WNT7B	30.1565	39.4172	35.7046	39.6636	49.468	46.285
WNT8A	39.4077	39.9108	34.4527	39.4519	49.0964	44.3267
WNT8B	20.258	19.2159	21.2201	22.0592	28.3698	25.0614
WNT9A	71.1842	70.1236	70.9328	84.4119	145.031	146.036
WNT9B	28.3	23.5503	25.0832	36.5903	25.0666	24.2884
WNT10A	36.1726	26.5	31.8562	36.2019	29.684	36.1148
WNT10B	35.5876	38.243	38.0899	37.2414	46.3807	38.6791
WNT11	25.062	30.5559	27.8762	30.4499	31.221	32.9502
WNT16	76.9726	84.3387	85.8552	58.3046	48.5257	46.51
ACTB	251.326	367.38	266.65	270.458	331.334	320.708
